# Supplementary material for: Degradation of oxynitride based photoanodes
Source: J Mater Chem A Mater. 2025 Dec 15;14(6):3605–19. doi: 10.1039/d5ta06368j (PMC12703832; doi:10.1039/d5ta06368j)
Supplement: TA-014-D5TA06368J-s001 [file TA-014-D5TA06368J-s001.zip]

Archive with 6 entries (6 files):
- Figure 2.zip
- Figure 3.zip
- Figure 4.zip
- Figure 5.zip
- Figure 6.zip
- Figure 1.zip
